# Supplementary material for: Potential clinical utility of liquid biopsy in early-stage non-small cell lung cancer
Source: BMC Med. 2022 Dec 14;20:480. doi: 10.1186/s12916-022-02681-x (PMC9749360; doi:10.1186/s12916-022-02681-x)
Supplement: Supplementary file 4 — Additional file 4: Table S1. Summary of concentration of cfDNA in eligible cohorts. Table S2. Predictive value analysis. [file 12916_2022_2681_MOESM4_ESM.xlsx]

## Sheet: Table S1
Table S1. Summary of concentration of cfDNA in eligible cohorts
Cohort	Patient ID	Concentrations of cfDNA (ng/ml)	TNM Stage	Age (NA, Not Available)	Gender (F, Female; M, Male; NA, Not Available)	TNM Stage (NA, Not Available)	Histopathological (LUAD, Lung Adenocarcinoma; LUSC, Lung Squamous Cell Carcinoma)	Smoke (NA, Not Available)
ATG-Seq	P001	11.5	II	NA	NA	pT1cN1	LUAD	Yes
ATG-Seq	P003	21.7	III	NA	NA	pT4N1	LUSC	Yes
ATG-Seq	P004	10.9	III	NA	NA	pT2aN2	LUAD	No
ATG-Seq	P005	12.1	II	NA	NA	pT2N1	LUSC	No
ATG-Seq	P006	10.9	II	NA	NA	pT2aN1	LUSC	Yes
ATG-Seq	P008	22	III	NA	NA	pT2aN2	LUSC	Yes
ATG-Seq	P009	32.3	III	NA	NA	pT3N2	LUSC	Yes
ATG-Seq	P012	15.2	II	NA	NA	pT3N0	LUSC	Yes
ATG-Seq	P013	17.5	III	NA	NA	pT4N0	LUAD	Yes
ATG-Seq	P014	14.4	III	NA	NA	pT3N2	LUSC	Yes
ATG-Seq	P015	11.6	III	NA	NA	pT3N2	LUSC	Yes
ATG-Seq	P016	12.8	III	NA	NA	pT1cN2	LUSC	Yes
ATG-Seq	P017	12.3	III	NA	NA	pT2bN2	LUAD	Yes
ATG-Seq	P018	23.3	III	NA	NA	pT4N1	LUSC	Yes
ATG-Seq	P019	11.8	III	NA	NA	pT1cN2	LUAD	Yes
ATG-Seq	P020	18.3	II	NA	NA	pT3N0	LUSC	Yes
ATG-Seq	P021	15.5	III	NA	NA	pT4N2	LUSC	Yes
ATG-Seq	P022	45.6	II	NA	NA	pT2N1	LUAD	No
ATG-Seq	P023	19.7	III	NA	NA	pT3(m)N2	LUAD	No
ATG-Seq	P024	11.3	II	NA	NA	pT2bN0	LUAD	No
ATG-Seq	P025	8.3	II	NA	NA	pT2bN0	LUAD	Yes
ATG-Seq	P026	26.2	III	NA	NA	pT3N1	LUSC	Yes
ATG-Seq	P027	11.3	II	NA	NA	pT2aN1	LUSC	Yes
ATG-Seq	P028	16	III	NA	NA	pT1cN2	LUAD	Yes
ATG-Seq	P030	7.4	II	NA	NA	pT2aN1	LUSC	Yes
ATG-Seq	P032	18.2	II	NA	NA	pT2bN0	LUAD	No
ATG-Seq	P033	20.6	I	NA	NA	pT2aN0	LUAD	No
ATG-Seq	P035	13.9	II	NA	NA	pT3N0	LUAD	No
ATG-Seq	P037	29	III	NA	NA	pT2aN2	LUAD	Yes
ATG-Seq	P038	12.3	III	NA	NA	pT2N2	LUAD	No
ATG-Seq	P039	15.3	I	NA	NA	pT2aN0	LUSC	Yes
ATG-Seq	P040	18.9	II	NA	NA	pT3N0	LUSC	Yes
ATG-Seq	P041	18.1	I	NA	NA	PT2aN0	LUSC	Yes
ATG-Seq	P042	13.2	II	NA	NA	pT2aN1	LUAD	Yes
ATG-Seq	P043	10.3	II	NA	NA	pT1cN1	LUAD	No
ATG-Seq	P044	10.2	III	NA	NA	pT2a(m)N2	LUAD	No
ATG-Seq	P045	10	II	NA	NA	pT2bN0	LUAD	Yes
ATG-Seq	P046	20.7	II	NA	NA	pT2bN0	LUSC	Yes
ATG-Seq	P047	21.7	III	NA	NA	pT4N0	LUAD	No
ATG-Seq	P048	37.4	II	NA	NA	pT2bN0	LUSC	Yes
ATG-Seq	P049	14.6	III	NA	NA	pT3N1	LUSC	Yes
ATG-Seq	P050	22.3	III	NA	NA	pT3N1	LUSC	Yes
ATG-Seq	P051	16.1	III	NA	NA	pT3N2	LUAD	Yes
ATG-Seq	P052	25.6	III	NA	NA	pT4N0	LUAD	No
ATG-Seq	P053	9.7	III	NA	NA	pT2aN2	LUSC	Yes
ATG-Seq	P054	16.9	II	NA	NA	pT2aN1	LUAD	Yes
ATG-Seq	P055	13.1	II	NA	NA	pT2bN1	LUAD	No
ATG-Seq	P056	30.1	I	NA	NA	pT2aN0	LUAD	No
ATG-Seq	P057	10.1	II	NA	NA	pT1bN1	LUAD	No
ATG-Seq	P058	11.8	I	NA	NA	pT2aN0	LUAD	No
ATG-Seq	P060	15.9	III	NA	NA	pT3N2	LUAD	Yes
ATG-Seq	P062	23.6	III	NA	NA	pT1cN2	LUAD	Yes
ATG-Seq	P063	17.2	II	NA	NA	pT2bN0	LUAD	No
ATG-Seq	P064	21.1	III	NA	NA	pT3N1	LUAD	Yes
ATG-Seq	P065	10.8	III	NA	NA	pT3aN2	LUAD	Yes
ATG-Seq	P067	15.3	II	NA	NA	pT2aN1	LUSC	Yes
ATG-Seq	P068	19.3	III	NA	NA	pT2N2	LUSC	Yes
ATG-Seq	P069	11.4	II	NA	NA	pT2bN0	LUAD	No
ATG-Seq	P070	10.1	III	NA	NA	pT2aN2	LUAD	No
ATG-Seq	P071	18	III	NA	NA	pT1bN2	LUAD	No
ATG-Seq	P072	13.7	III	NA	NA	pT3N1	LUSC	Yes
ATG-Seq	P073	23.9	III	NA	NA	pT3N2	LUAD	No
ATG-Seq	P074	11.1	III	NA	NA	pT4N1	LUSC	Yes
ATG-Seq	P075	28.5	II	NA	NA	pT2bN1	LUSC	Yes
ATG-Seq	P076	11	III	NA	NA	pT1bN2	LUAD	Yes
ATG-Seq	P077	12.8	III	NA	NA	pT2aN2	LUAD	Yes
ATG-Seq	P078	12.6	II	NA	NA	pT3N0	LUAD	No
ATG-Seq	P079	12.8	III	NA	NA	pT1cN2	LUAD	No
ATG-Seq	P080	6.8	II	NA	NA	pT2aN1	LUAD	No
ATG-Seq	P081	20	III	NA	NA	pT4N0	Others	Yes
ATG-Seq	P082	16.2	III	NA	NA	pT2aN2	LUAD	No
ATG-Seq	P083	11.1	III	NA	NA	pT2N2	LUAD	No
ATG-Seq	P084	17	II	NA	NA	pT3N0	LUAD	Yes
ATG-Seq	P085	8.3	II	NA	NA	pT3N0	Others	No
ATG-Seq	P086	19.9	II	NA	NA	pT2bN0	LUAD	No
ATG-Seq	P087	7.8	III	NA	NA	pT2aN2	Others	Yes
ATG-Seq	P089	13.5	II	NA	NA	pT2bN0	LUAD	No
ATG-Seq	P091	7.7	III	NA	NA	pT2aN2	LUAD	Yes
ATG-Seq	P093	14.6	II	NA	NA	pT3N0	LUAD	No
ATG-Seq	P095	22.6	III	NA	NA	pT3N1	LUSC	Yes
ATG-Seq	P096	11.1	III	NA	NA	pT2bN2	LUAD	No
ATG-Seq	P097	5.7	I	NA	NA	pT2aN0	LUAD	Yes
ATG-Seq	P098	8	II	NA	NA	pT2aN1	LUAD	No
ATG-Seq	P099	12.9	III	NA	NA	pT3N2	LUAD	Yes
ATG-Seq	P100	16.7	I	NA	NA	pT2aN0	LUSC	No
ATG-Seq	P101	9.4	I	NA	NA	pT2aN0	LUSC	Yes
ATG-Seq	P103	22.2	III	NA	NA	pT3N2	LUAD	Yes
CancerSEEK	INDI 538	2.1	III	43	M	NA	Others	NA
CancerSEEK	INDI 022	3.72	III	44	F	NA	Others	NA
CancerSEEK	INDI 014	1.61	II	45	M	NA	Others	NA
CancerSEEK	INDI 220	19.37	I	51	F	NA	Others	NA
CancerSEEK	INDI 550	3.43	III	52	M	NA	Others	NA
CancerSEEK	INDI 231	2.04	III	54	F	NA	Others	NA
CancerSEEK	INDI 264	1.46	III	54	F	NA	Others	NA
CancerSEEK	INDI 326	1.94	I	54	M	NA	Others	NA
CancerSEEK	INDI 381	0.32	III	54	M	NA	Others	NA
CancerSEEK	INDI 383	2.65	III	54	M	NA	Others	NA
CancerSEEK	INDI 002	0.86	II	55	F	NA	Others	NA
CancerSEEK	INDI 227	3.4	II	55	M	NA	Others	NA
CancerSEEK	INDI 331	2.53	III	55	F	NA	Others	NA
CancerSEEK	INDI 335	1.61	I	55	F	NA	Others	NA
CancerSEEK	INDI 513	7.83	I	55	F	NA	Others	NA
CancerSEEK	INDI 694	3.26	I	55	F	NA	Others	NA
CancerSEEK	INDI 687	11.57	III	56	M	NA	Others	NA
CancerSEEK	INDI 285	4.88	II	57	F	NA	Others	NA
CancerSEEK	INDI 346	1.3	I	57	M	NA	Others	NA
CancerSEEK	INDI 389	3.2	III	57	F	NA	Others	NA
CancerSEEK	INDI 392	3.56	I	57	M	NA	Others	NA
CancerSEEK	INDI 507	2.75	II	57	M	NA	Others	NA
CancerSEEK	INDI 324	2.11	I	58	F	NA	Others	NA
CancerSEEK	INDI 360	2.58	II	59	F	NA	Others	NA
CancerSEEK	INDI 011	1.88	I	60	M	NA	Others	NA
CancerSEEK	INDI 495	4.81	I	60	F	NA	Others	NA
CancerSEEK	INDI 499	6.84	I	60	F	NA	Others	NA
CancerSEEK	INDI 671	2.63	I	61	F	NA	Others	NA
CancerSEEK	INDI 018	4.29	III	62	F	NA	Others	NA
CancerSEEK	INDI 016	9.56	III	63	F	NA	Others	NA
CancerSEEK	INDI 371	1.47	III	63	M	NA	Others	NA
CancerSEEK	INDI 403	3.14	III	63	M	NA	Others	NA
CancerSEEK	INDI 415	3.02	II	63	M	NA	Others	NA
CancerSEEK	INDI 358	1.31	II	64	F	NA	Others	NA
CancerSEEK	INDI 405	2.66	I	64	M	NA	Others	NA
CancerSEEK	INDI 012	3.06	I	65	M	NA	Others	NA
CancerSEEK	INDI 413	9.03	I	65	F	NA	Others	NA
CancerSEEK	INDI 492	2.7	I	65	M	NA	Others	NA
CancerSEEK	INDI 706	2.69	I	65	F	NA	Others	NA
CancerSEEK	INDI 896	3.34	I	65	M	NA	Others	NA
CancerSEEK	INDI 017	5.22	I	66	M	NA	Others	NA
CancerSEEK	INDI 023	7.78	II	66	M	NA	Others	NA
CancerSEEK	INDI 269	11.25	III	66	M	NA	Others	NA
CancerSEEK	INDI 353	2.27	II	66	F	NA	Others	NA
CancerSEEK	INDI 736	4.85	III	66	M	NA	Others	NA
CancerSEEK	INDI 009	2.59	II	67	M	NA	Others	NA
CancerSEEK	INDI 224	48.72	III	67	M	NA	Others	NA
CancerSEEK	INDI 372	4.77	II	67	F	NA	Others	NA
CancerSEEK	INDI 503	3.6	I	67	M	NA	Others	NA
CancerSEEK	INDI 700	4.48	III	67	M	NA	Others	NA
CancerSEEK	INDI 417	7.71	I	68	M	NA	Others	NA
CancerSEEK	INDI 007	3.24	II	69	F	NA	Others	NA
CancerSEEK	INDI 257	8.12	III	69	M	NA	Others	NA
CancerSEEK	INDI 266	14.77	I	69	M	NA	Others	NA
CancerSEEK	INDI 001	2.44	II	70	F	NA	Others	NA
CancerSEEK	INDI 005	3.15	I	70	M	NA	Others	NA
CancerSEEK	INDI 239	3.2	III	70	M	NA	Others	NA
CancerSEEK	INDI 491	5.99	I	70	M	NA	Others	NA
CancerSEEK	INDI 674	3.31	I	70	M	NA	Others	NA
CancerSEEK	INDI 693	8.08	III	70	M	NA	Others	NA
CancerSEEK	INDI 024	3.11	II	71	F	NA	Others	NA
CancerSEEK	INDI 273	3.62	I	71	F	NA	Others	NA
CancerSEEK	INDI 291	7.57	I	71	M	NA	Others	NA
CancerSEEK	INDI 336	5.42	III	71	M	NA	Others	NA
CancerSEEK	INDI 414	1.93	II	71	M	NA	Others	NA
CancerSEEK	INDI 532	2.94	I	71	M	NA	Others	NA
CancerSEEK	INDI 545	7.66	I	71	F	NA	Others	NA
CancerSEEK	INDI 247	4.09	I	72	F	NA	Others	NA
CancerSEEK	INDI 333	2.17	II	72	M	NA	Others	NA
CancerSEEK	INDI 364	0.21	I	72	F	NA	Others	NA
CancerSEEK	INDI 373	1.42	I	72	M	NA	Others	NA
CancerSEEK	INDI 283	4.72	I	73	F	NA	Others	NA
CancerSEEK	INDI 292	8.42	III	73	F	NA	Others	NA
CancerSEEK	INDI 355	1.23	I	73	M	NA	Others	NA
CancerSEEK	INDI 357	0.12	I	73	M	NA	Others	NA
CancerSEEK	INDI 524	0.15	III	73	M	NA	Others	NA
CancerSEEK	INDI 681	3.34	II	73	M	NA	Others	NA
CancerSEEK	INDI 549	6.09	III	74	F	NA	Others	NA
CancerSEEK	INDI 691	6.03	I	74	F	NA	Others	NA
CancerSEEK	INDI 702	22.55	II	74	M	NA	Others	NA
CancerSEEK	INDI 004	2.43	I	75	M	NA	Others	NA
CancerSEEK	INDI 252	13.59	II	75	F	NA	Others	NA
CancerSEEK	INDI 288	5.12	III	75	F	NA	Others	NA
CancerSEEK	INDI 010	3.14	II	76	M	NA	Others	NA
CancerSEEK	INDI 522	9.02	I	76	M	NA	Others	NA
CancerSEEK	INDI 546	9.32	II	76	F	NA	Others	NA
CancerSEEK	INDI 696	1.71	II	76	M	NA	Others	NA
CancerSEEK	INDI 394	6.92	II	77	M	NA	Others	NA
CancerSEEK	INDI 505	34.64	II	77	M	NA	Others	NA
CancerSEEK	INDI 003	2.72	III	78	M	NA	Others	NA
CancerSEEK	INDI 013	3.27	III	78	M	NA	Others	NA
CancerSEEK	INDI 535	6.67	I	78	M	NA	Others	NA
CancerSEEK	INDI 395	4.23	I	79	F	NA	Others	NA
CancerSEEK	INDI 703	2.98	I	79	M	NA	Others	NA
CancerSEEK	INDI 015	5.45	I	80	F	NA	Others	NA
CancerSEEK	INDI 246	0.5	II	80	M	NA	Others	NA
CancerSEEK	INDI 519	8.63	I	80	M	NA	Others	NA
CancerSEEK	INDI 690	4.42	III	80	M	NA	Others	NA
CancerSEEK	INDI 026	5.75	I	81	F	NA	Others	NA
CancerSEEK	INDI 369	1.41	I	81	M	NA	Others	NA
CancerSEEK	INDI 342	0.42	III	82	M	NA	Others	NA
CancerSEEK	INDI 494	4.62	III	83	M	NA	Others	NA
CancerSEEK	INDI 025	3.25	I	86	F	NA	Others	NA
CAPP-Seq	LUP123	4.21	III	47	F	T1N3M0	LUAD	No
CAPP-Seq	LUP243	10.61	III	47	F	T4N3M0	LUAD	Yes
CAPP-Seq	LUP130	12.29	III	52	F	T1N2M0	LUAD	Yes
CAPP-Seq	LUP139	8.2	II	54	M	T1N1M0	LUAD	Yes
CAPP-Seq	LUP26	3.6	III	54	F	T4N3M0	LUAD	Yes
CAPP-Seq	LUP14	20.36	III	56	M	T1N2M0	LUAD	Yes
CAPP-Seq	LUP274	11.04	III	59	M	T1N2M0	LUAD	Yes
CAPP-Seq	LUP240	104.39	III	60	M	T2N3M0	LUAD	No
CAPP-Seq	LUP2	7.22	III	61	M	T3N1M0	Others	Yes
CAPP-Seq	LUP238	18	III	61	M	T2N2M0	LUSC	Yes
CAPP-Seq	LUP141	6.06	II	64	M	T2N1M0	LUSC	Yes
CAPP-Seq	LUP236	11.19	III	65	M	T4N2M0	LUSC	Yes
CAPP-Seq	LUP241	13.92	III	65	M	T0N3M0	Others	Yes
CAPP-Seq	LUP248	6.97	III	65	M	T3N2M0	LUAD	Yes
CAPP-Seq	LUP284	8.35	III	65	M	T1N3M0	LUAD	Yes
CAPP-Seq	LUP1	7.33	I	66	M	T2N0M0	LUAD	Yes
CAPP-Seq	LUP246	7.96	III	66	M	T4N0M0	LUSC	Yes
CAPP-Seq	LUP332	34.54	III	66	F	T2N2M0	LUAD	Yes
CAPP-Seq	LUP342	4.88	III	66	M	T1N2M0	LUSC	Yes
CAPP-Seq	LUP221	8.1	III	67	M	T2N3M0	LUSC	Yes
CAPP-Seq	LUP235	9.15	III	68	M	T3N2M0	LUAD	Yes
CAPP-Seq	LUP244	9.04	III	68	F	T2N3M0	LUSC	No
CAPP-Seq	LUP275	11.1	I	71	M	T2N0M0	LUSC	Yes
CAPP-Seq	LUP117	7.83	II	73	F	T3N0M0	LUSC	No
CAPP-Seq	LUP234	13.6	III	73	M	T2N2M0	LUSC	Yes
CAPP-Seq	LUP237	11.22	II	74	M	T2N0M0	LUAD	Yes
CAPP-Seq	LUP239	7.53	III	75	M	T2N2M0	LUAD	Yes
CAPP-Seq	LUP397	16.64	III	76	M	T4N2M0	LUSC	Yes
CAPP-Seq	LUP21	2.2	I	78	F	T2N0M0	Others	Yes
CAPP-Seq	LUP245	7.99	III	80	M	T0N2M0	LUSC	Yes
CAPP-Seq	LUP276	23.07	II	80	M	T1N1M0	LUAD	Yes
CAPP-Seq	LUP20	8.4	I	81	F	T2N0M0	LUAD	No
CAPP-Seq	LUP347	9.08	II	81	F	T3N0M0	LUSC	Yes
CAPP-Seq	LUP16	13.02	I	82	F	T2N0M0	LUAD	Yes
CAPP-Seq	LUP19	9.6	I	82	F	T2N0M0	LUSC	Yes
CAPP-Seq	LUP280	21.73	I	86	M	T2N0M0	LUAD	Yes
CAPP-Seq	LUP13	15.18	II	91	F	T3N0M0	LUSC	Yes
DYNAMIC	Case25	17.9	III	43	M	T4N2M0 IIIB	LUAD	No
DYNAMIC	Case7	10.7	III	44	M	T4N2M0 IIIB	LUSC	Yes
DYNAMIC	Case5	10.8	II	53	M	T1cN1M0 IIB	LUSC	Yes
DYNAMIC	Case12	21.5	III	57	M	T4N0M0 IIIA	Others	Yes
DYNAMIC	Case17	16.4	III	57	M	T3N2M0 IIIB	LUSC	Yes
DYNAMIC	Case18	11.4	II	57	F	T2aN1M0 IIB	LUAD	No
DYNAMIC	Case1	8.1	III	58	F	T2aN2M0 IIIA	LUAD	No
DYNAMIC	Case16	8.5	III	59	M	T1bN2M0 IIIA	LUSC	Yes
DYNAMIC	Case22	13.2	II	60	M	T2bN0M0 IIA	LUSC	No
DYNAMIC	Case6	15.6	II	66	F	T3N0M0 IIB	LUAD	No
DYNAMIC	Case20	7.5	II	66	F	T3N0M0 IIB	LUAD	No
DYNAMIC	Case23	15.3	III	67	M	T3N2M0 IIIB	LUSC	No
DYNAMIC	Case24	8.8	I	67	M	T1cN0M0 IA3	LUAD	Yes
DYNAMIC	Case19	8.3	III	68	M	T4N1M0 IIIA	Others	Yes
DYNAMIC	Case26	12.2	III	69	M	T2bN2M0 IIIA	LUSC	Yes
DYNAMIC	Case4	14.1	III	71	M	T4N0M0 IIIA	LUSC	Yes
DYNAMIC	Case11	14.1	III	71	M	T4N1M0 IIIA	LUSC	No
DYNAMIC	Case8	20.1	I	72	M	T2aN0M0 IB	LUSC	Yes
DYNAMIC	Case13	7	III	72	M	T2bN2M0 IIIA	LUAD	Yes
DYNAMIC	Case9	9.4	III	73	M	T3N2M0 IIIB	LUSC	Yes
DYNAMIC	Case15	9.9	III	73	F	T3N1M0 IIIA	LUSC	Yes
DYNAMIC	Case3	10.9	I	74	F	T1cN0M0 IA3	LUAD	Yes
DYNAMIC	Case10	9.5	III	74	M	T4N1M0 IIIA	LUAD	Yes
DYNAMIC	Case2	18.7	I	75	F	T2aN0M0 IB	LUAD	No
Lung CLiP	LUP624	9.36	II	42	F	NA	LUAD	No
Lung CLiP	LUP666	17.04	II	47	F	NA	LUAD	Yes
Lung CLiP	LUP641	11.92	I	49	M	NA	LUAD	No
Lung CLiP	LUP614	4.71	III	52	M	NA	LUAD	Yes
Lung CLiP	SU2CS08	9.62	III	52	F	NA	LUAD	Yes
Lung CLiP	SU2CS53	25.66	I	52	M	NA	LUAD	Yes
Lung CLiP	SU2CS64	15.23	I	52	M	NA	LUAD	Yes
Lung CLiP	LUP547	4.81	I	53	M	NA	LUAD	No
Lung CLiP	LUP665	12.23	II	53	M	NA	Others	Yes
Lung CLiP	SU2CS49	10.03	I	53	F	NA	LUAD	Yes
Lung CLiP	LUP373	9.63	I	54	M	NA	LUAD	Yes
Lung CLiP	LUP379	21.11	I	54	M	NA	LUSC	Yes
Lung CLiP	SU2CS09	10.57	I	54	F	NA	LUAD	Yes
Lung CLiP	SU2CS63	11.83	III	54	F	NA	LUSC	Yes
Lung CLiP	LUP787	30.05	III	55	M	NA	LUAD	Yes
Lung CLiP	LUP805	5.66	III	55	M	NA	LUAD	Yes
Lung CLiP	SU2CS50	21.82	I	56	M	NA	LUAD	Yes
Lung CLiP	LUP662	9.65	II	57	M	NA	Others	Yes
Lung CLiP	LUP658	9.78	I	57	F	NA	LUAD	Yes
Lung CLiP	SU2CS81	13.1	II	57	F	NA	LUAD	Yes
Lung CLiP	LUP807	30.51	III	58	F	NA	LUAD	Yes
Lung CLiP	LUP499	5.53	II	58	F	NA	LUAD	Yes
Lung CLiP	LUP535	13.83	II	58	M	NA	LUAD	No
Lung CLiP	LUP541	13.05	I	58	M	NA	LUAD	Yes
Lung CLiP	LUP616	5.4	I	58	M	NA	Others	Yes
Lung CLiP	LUP659	13.78	I	58	M	NA	LUAD	Yes
Lung CLiP	SU2CS14	29.04	III	58	M	NA	LUAD	Yes
Lung CLiP	LUP657	24.35	I	59	M	NA	LUSC	Yes
Lung CLiP	LUP661	24.3	I	60	F	NA	Others	Yes
Lung CLiP	LUP790	9.65	III	60	F	NA	LUSC	Yes
Lung CLiP	LUP811	10.25	III	60	M	NA	LUSC	No
Lung CLiP	LUP636	5.4	I	61	M	NA	Others	Yes
Lung CLiP	LUP802	13.79	II	61	F	NA	Others	Yes
Lung CLiP	SU2CS67	33.03	I	61	F	NA	LUAD	Yes
Lung CLiP	LUP611	6.96	II	62	F	NA	Others	Yes
Lung CLiP	LUP795	18.59	III	62	F	NA	LUAD	No
Lung CLiP	LUP546	11.88	II	62	F	NA	LUAD	No
Lung CLiP	SU2CS73	12.85	I	62	F	NA	LUAD	Yes
Lung CLiP	LUP789	17	III	63	M	NA	LUAD	Yes
Lung CLiP	LUP631	7.24	III	63	F	NA	LUAD	No
Lung CLiP	LUP810	7.44	III	63	M	NA	LUSC	Yes
Lung CLiP	LUP551	12.29	III	64	F	NA	LUAD	Yes
Lung CLiP	LUP783	14.54	III	64	F	NA	LUAD	No
Lung CLiP	LUP794	23.98	II	64	F	NA	LUSC	Yes
Lung CLiP	LUP649	70.26	I	64	M	NA	LUAD	Yes
Lung CLiP	LUP667	64.09	III	64	F	NA	Others	Yes
Lung CLiP	SU2CS23	17.91	I	64	F	NA	LUAD	Yes
Lung CLiP	SU2CS70	12.83	II	64	F	NA	LUAD	Yes
Lung CLiP	SU2CS72	7.64	I	64	F	NA	LUAD	Yes
Lung CLiP	SU2CS74	16.18	II	64	M	NA	LUAD	Yes
Lung CLiP	LUP539	5.3	I	65	M	NA	LUAD	Yes
Lung CLiP	LUP508	4.29	I	65	M	NA	LUAD	Yes
Lung CLiP	LUP645	8.72	I	65	F	NA	LUAD	No
Lung CLiP	LUP799	42.12	III	65	M	NA	LUAD	Yes
Lung CLiP	SU2CS66	13.29	I	65	M	NA	LUAD	Yes
Lung CLiP	LUP476	8.46	II	66	M	NA	LUSC	Yes
Lung CLiP	LUP378	14.2	I	66	F	NA	LUAD	No
Lung CLiP	LUP788	5.95	III	67	M	NA	Others	Yes
Lung CLiP	LUP664	10.38	II	67	F	NA	LUAD	Yes
Lung CLiP	LUP669	22.34	II	67	M	NA	Others	Yes
Lung CLiP	SU2CS03	34.33	I	67	F	NA	LUAD	Yes
Lung CLiP	SU2CS16	13.75	I	67	M	NA	LUAD	Yes
Lung CLiP	LUP809	8.86	III	68	M	NA	LUAD	Yes
Lung CLiP	LUP498	8.86	I	68	M	NA	LUAD	Yes
Lung CLiP	LUP538	6.87	I	68	M	NA	LUSC	Yes
Lung CLiP	LUP540	16.16	II	68	F	NA	LUAD	No
Lung CLiP	LUP542	7.54	III	68	F	NA	LUAD	Yes
Lung CLiP	LUP599	16.39	III	68	M	NA	LUSC	Yes
Lung CLiP	LUP625	8.02	II	68	F	NA	LUSC	Yes
Lung CLiP	LUP646	11.44	I	68	F	NA	LUAD	No
Lung CLiP	LUP663	6.78	II	68	M	NA	LUAD	Yes
Lung CLiP	LUP671	23.43	III	68	M	NA	LUAD	Yes
Lung CLiP	SU2CS13	36.31	I	68	M	NA	LUSC	Yes
Lung CLiP	SU2CS52	26.89	I	68	F	NA	LUSC	Yes
Lung CLiP	LUP377	19.01	I	69	F	NA	LUSC	Yes
Lung CLiP	SU2CS17	94.23	I	69	F	NA	LUAD	Yes
Lung CLiP	SU2CS30	11.92	I	69	F	NA	LUAD	Yes
Lung CLiP	SU2CS59	15.65	I	69	M	NA	LUAD	Yes
Lung CLiP	SU2CS77	27.02	I	69	F	NA	LUAD	Yes
Lung CLiP	LUP513	4.35	II	70	M	NA	LUAD	Yes
Lung CLiP	LUP642	19.93	II	70	F	NA	LUAD	Yes
Lung CLiP	LUP515	7.78	I	70	F	NA	LUSC	Yes
Lung CLiP	LUP672	9.89	II	70	M	NA	LUAD	Yes
Lung CLiP	LUP368	17.53	I	70	M	NA	LUAD	No
Lung CLiP	LUP370	20.28	I	70	F	NA	LUAD	Yes
Lung CLiP	LUP374	17.64	II	70	F	NA	LUAD	Yes
Lung CLiP	LUP376	8.64	I	70	M	NA	LUAD	Yes
Lung CLiP	LUP381	31.11	I	70	M	NA	LUAD	Yes
Lung CLiP	SU2CS38	46.08	III	70	F	NA	LUAD	Yes
Lung CLiP	LUP306	14.07	I	71	F	NA	LUSC	Yes
Lung CLiP	LUP626	13.56	II	71	F	NA	LUSC	Yes
Lung CLiP	LUP644	15.56	I	71	M	NA	LUSC	Yes
Lung CLiP	LUP801	9.52	III	71	M	NA	LUAD	Yes
Lung CLiP	LUP643	15.13	II	71	M	NA	LUAD	Yes
Lung CLiP	LUP650	45.93	I	71	F	NA	LUAD	Yes
Lung CLiP	LUP654	15.85	I	71	M	NA	LUAD	Yes
Lung CLiP	LUP668	15.04	II	71	M	NA	LUAD	Yes
Lung CLiP	LUP501	2.49	I	72	F	NA	LUAD	Yes
Lung CLiP	LUP507	6.77	I	72	M	NA	LUSC	Yes
Lung CLiP	LUP544	10.48	I	72	M	NA	LUAD	Yes
Lung CLiP	LUP375	12.45	I	72	F	NA	LUSC	Yes
Lung CLiP	SU2CS05	14.13	I	72	M	NA	LUAD	Yes
Lung CLiP	SU2CS28	15.38	I	72	M	NA	LUSC	Yes
Lung CLiP	SU2CS61	4.84	I	72	M	NA	LUSC	Yes
Lung CLiP	SU2CS80	17.07	I	72	F	NA	LUAD	Yes
Lung CLiP	LUP396	4.22	I	73	F	NA	LUAD	Yes
Lung CLiP	LUP791	18.16	II	73	M	NA	LUSC	Yes
Lung CLiP	LUP808	10.03	III	73	M	NA	LUSC	Yes
Lung CLiP	LUP296	7.14	II	73	F	NA	LUSC	Yes
Lung CLiP	LUP351	5.68	III	73	M	NA	LUSC	Yes
Lung CLiP	LUP505	5.64	I	73	M	NA	LUAD	No
Lung CLiP	LUP647	13.79	I	73	F	NA	LUSC	Yes
Lung CLiP	LUP814	12.42	III	73	M	NA	LUAD	Yes
Lung CLiP	SU2CS25	20.83	II	73	F	NA	LUAD	Yes
Lung CLiP	SU2CS35	20.95	II	73	M	NA	LUAD	Yes
Lung CLiP	SU2CS65	24.9	I	73	F	NA	LUAD	Yes
Lung CLiP	LUP615	4.12	I	74	M	NA	LUSC	Yes
Lung CLiP	SU2CS10	20.58	II	74	M	NA	LUAD	Yes
Lung CLiP	SU2CS26	11.88	I	74	M	NA	LUAD	Yes
Lung CLiP	SU2CS34	12.44	II	74	F	NA	LUAD	Yes
Lung CLiP	SU2CS60	57.15	I	74	F	NA	LUAD	Yes
Lung CLiP	LUP635	8.23	I	75	M	NA	LUAD	Yes
Lung CLiP	LUP545	52.35	I	75	F	NA	LUAD	No
Lung CLiP	LUP651	6.08	II	75	M	NA	LUAD	Yes
Lung CLiP	LUP673	9.13	III	75	M	NA	LUSC	Yes
Lung CLiP	SU2CS39	21.36	II	75	M	NA	LUSC	Yes
Lung CLiP	SU2CS54	22.04	I	75	F	NA	LUAD	Yes
Lung CLiP	SU2CS79	14.41	I	75	M	NA	LUAD	Yes
Lung CLiP	LUP503	13.28	I	76	M	NA	LUAD	No
Lung CLiP	LUP346	13.14	III	76	M	NA	LUAD	Yes
Lung CLiP	LUP372	19.51	II	76	M	NA	LUAD	Yes
Lung CLiP	SU2CS68	18.12	I	76	F	NA	LUSC	Yes
Lung CLiP	LUP517	10.11	I	77	M	NA	LUAD	Yes
Lung CLiP	LUP497	6.96	I	77	M	NA	LUAD	Yes
Lung CLiP	LUP511	7.8	I	77	M	NA	LUAD	Yes
Lung CLiP	LUP632	29.37	II	77	M	NA	LUAD	Yes
Lung CLiP	LUP648	27.96	I	77	M	NA	LUAD	Yes
Lung CLiP	SU2CS71	37.74	I	77	M	NA	LUSC	Yes
Lung CLiP	SU2CS78	48.2	I	77	F	NA	LUSC	Yes
Lung CLiP	LUP813	4.72	III	78	F	NA	LUAD	Yes
Lung CLiP	LUP509	37.42	I	79	M	NA	LUAD	Yes
Lung CLiP	LUP653	7.8	I	79	M	NA	LUAD	Yes
Lung CLiP	LUP352	5.99	II	79	M	NA	LUAD	Yes
Lung CLiP	LUP496	8.78	I	79	M	NA	LUSC	Yes
Lung CLiP	LUP516	9.32	I	79	F	NA	LUAD	Yes
Lung CLiP	LUP660	19.46	I	79	F	NA	LUAD	No
Lung CLiP	LUP815	9.7	III	79	F	NA	LUAD	No
Lung CLiP	LUP371	31.68	I	79	F	NA	LUAD	No
Lung CLiP	SU2CS33	51.94	III	79	M	NA	LUAD	Yes
Lung CLiP	SU2CS48	10.73	I	79	M	NA	LUAD	Yes
Lung CLiP	LUP548	5.8	I	80	M	NA	LUSC	Yes
Lung CLiP	LUP506	5.22	I	80	F	NA	LUAD	No
Lung CLiP	LUP543	12	I	80	M	NA	LUAD	Yes
Lung CLiP	LUP348	23.01	I	80	F	NA	LUAD	Yes
Lung CLiP	SU2CS45	27.92	II	80	M	NA	LUSC	Yes
Lung CLiP	LUP637	12.43	I	81	M	NA	LUAD	Yes
Lung CLiP	LUP640	4.91	I	82	F	NA	LUAD	No
Lung CLiP	LUP796	21.86	III	82	F	NA	LUAD	No
Lung CLiP	LUP502	9.35	I	83	F	NA	LUAD	No
Lung CLiP	SU2CS69	66.17	I	83	F	NA	LUAD	Yes
Lung CLiP	LUP393	17.66	I	84	M	NA	LUAD	Yes
Lung CLiP	LUP369	15.17	I	84	M	NA	LUAD	No
Lung CLiP	LUP380	10.94	I	84	M	NA	LUSC	Yes
Lung CLiP	LUP627	5.17	II	85	M	NA	LUAD	Yes
Lung CLiP	LUP638	3.69	I	86	F	NA	LUAD	Yes
Lung CLiP	LUP514	7.37	I	87	M	NA	LUAD	Yes
LUNGCA-1	P8067	2.77	I	28	M	NA	LUAD	No
LUNGCA-1	P9086	8	I	30	F	NA	LUAD	No
LUNGCA-1	P212658	7.5	I	33	M	NA	LUAD	No
LUNGCA-1	P9057	4.32	I	33	F	NA	LUAD	No
LUNGCA-1	P8064	12.4	I	36	M	NA	LUAD	Yes
LUNGCA-1	P9142	10.88	I	36	F	NA	LUAD	No
LUNGCA-1	P170216	10.68	I	37	M	NA	LUSC	No
LUNGCA-1	P9156	4.9	I	39	M	NA	LUAD	No
LUNGCA-1	P170237	10.37	III	40	F	NA	LUAD	No
LUNGCA-1	P177684	8.2	I	40	M	NA	LUAD	Yes
LUNGCA-1	P172995	6.8	II	41	M	NA	LUAD	Yes
LUNGCA-1	P193184	7.1	III	42	M	NA	LUAD	No
LUNGCA-1	P203265	15.75	I	42	F	NA	LUAD	No
LUNGCA-1	P9711	4.1	I	42	F	NA	LUAD	No
LUNGCA-1	P173005	9.03	II	43	F	NA	LUSC	No
LUNGCA-1	P185022	3.6	I	43	F	NA	LUAD	No
LUNGCA-1	P188471	7.43	I	43	M	NA	LUAD	Yes
LUNGCA-1	P205355	2.85	I	43	F	NA	LUAD	No
LUNGCA-1	P7469	3.4	I	43	F	NA	LUAD	No
LUNGCA-1	P8051	3.2	I	43	F	NA	LUAD	No
LUNGCA-1	P9166	13.13	III	44	F	NA	Others	No
LUNGCA-1	P173012	7.73	I	45	F	NA	LUAD	No
LUNGCA-1	P7498	4.57	I	45	F	NA	LUAD	No
LUNGCA-1	P9100	7.1	I	45	F	NA	LUAD	No
LUNGCA-1	P10041	11.35	II	46	M	NA	LUAD	No
LUNGCA-1	P10744	7.25	I	46	M	NA	LUSC	Yes
LUNGCA-1	P170236	3.8	I	46	M	NA	LUAD	No
LUNGCA-1	P188466	6.2	I	46	F	NA	LUAD	No
LUNGCA-1	P188477	8.67	I	46	F	NA	LUAD	No
LUNGCA-1	P194545	9.67	II	46	F	NA	LUAD	No
LUNGCA-1	P180376	4.08	I	47	M	NA	LUAD	No
LUNGCA-1	P181847	3.2	I	47	F	NA	LUAD	No
LUNGCA-1	P181857	4.73	I	47	F	NA	LUAD	No
LUNGCA-1	P188457	10.57	I	47	F	NA	LUAD	Yes
LUNGCA-1	P193181	4.57	I	47	F	NA	LUAD	No
LUNGCA-1	P193188	6.97	I	47	F	NA	LUAD	No
LUNGCA-1	P7466	9.97	I	47	F	NA	LUAD	No
LUNGCA-1	P8080	2.4	III	47	M	NA	LUAD	Yes
LUNGCA-1	P9742	6.78	I	47	F	NA	LUAD	No
LUNGCA-1	P13407	13.86	I	48	F	NA	LUAD	No
LUNGCA-1	P13411	4.8	I	48	F	NA	LUAD	No
LUNGCA-1	P171637	6.93	I	48	F	NA	LUAD	No
LUNGCA-1	P174139	12.47	II	48	F	NA	LUSC	No
LUNGCA-1	P185037	5.07	II	48	M	NA	LUAD	No
LUNGCA-1	P203636	7.48	III	48	F	NA	LUAD	No
LUNGCA-1	P205354	8.93	I	48	F	NA	LUAD	No
LUNGCA-1	P8101	8.88	I	48	F	NA	LUAD	No
LUNGCA-1	P9915	5.85	II	48	F	NA	LUAD	No
LUNGCA-1	P14452	13.62	I	49	M	NA	LUAD	Yes
LUNGCA-1	P188481	7.37	III	49	F	NA	Others	No
LUNGCA-1	P7481	2.83	III	49	M	NA	LUAD	No
LUNGCA-1	P10023	8.85	II	50	M	NA	LUSC	Yes
LUNGCA-1	P10030	8.15	II	50	M	NA	LUSC	Yes
LUNGCA-1	P10062	7.58	I	50	F	NA	LUAD	No
LUNGCA-1	P10793	4.37	III	50	M	NA	LUAD	Yes
LUNGCA-1	P11768	13.62	I	50	F	NA	LUAD	No
LUNGCA-1	P14454	7.34	I	50	F	NA	LUAD	No
LUNGCA-1	P170225	37.8	I	50	M	NA	LUAD	Yes
LUNGCA-1	P174140	18	I	50	F	NA	LUAD	No
LUNGCA-1	P188473	8.87	II	50	F	NA	LUAD	No
LUNGCA-1	P193191	8.9	I	50	F	NA	LUAD	No
LUNGCA-1	P7471	3.43	I	50	F	NA	LUAD	No
LUNGCA-1	P8108	2.03	I	50	M	NA	LUAD	No
LUNGCA-1	P9715	13.55	II	50	F	NA	LUAD	No
LUNGCA-1	P10765	2.5	II	51	M	NA	LUSC	Yes
LUNGCA-1	P14453	25.38	I	51	M	NA	LUAD	Yes
LUNGCA-1	P185029	3.63	I	51	F	NA	LUAD	No
LUNGCA-1	P203266	9.47	III	51	F	NA	LUAD	No
LUNGCA-1	P203269	8.63	I	51	F	NA	LUAD	No
LUNGCA-1	P206204	4.18	II	51	F	NA	LUAD	No
LUNGCA-1	P209175	6.3	I	51	M	NA	LUSC	Yes
LUNGCA-1	P8099	10.73	III	51	F	NA	LUAD	No
LUNGCA-1	P9068	3.77	I	51	M	NA	LUAD	Yes
LUNGCA-1	P9654	12.4	I	51	M	NA	LUAD	Yes
LUNGCA-1	P10747	12.12	I	52	F	NA	LUAD	No
LUNGCA-1	P10754	11.57	I	52	M	NA	LUAD	Yes
LUNGCA-1	P10758	5.82	I	52	M	NA	LUAD	Yes
LUNGCA-1	P10797	8.82	II	52	M	NA	LUAD	Yes
LUNGCA-1	P13425	13.92	I	52	F	NA	Others	Yes
LUNGCA-1	P171627	7.17	I	52	F	NA	LUAD	No
LUNGCA-1	P172996	5.6	I	52	M	NA	LUAD	No
LUNGCA-1	P181855	7.73	I	52	F	NA	LUAD	No
LUNGCA-1	P185026	3.85	I	52	F	NA	LUAD	No
LUNGCA-1	P188475	16.83	I	52	F	NA	LUAD	No
LUNGCA-1	P188484	10.47	I	52	F	NA	LUAD	No
LUNGCA-1	P8091	5.9	I	52	F	NA	LUAD	No
LUNGCA-1	P8095	2.57	I	52	M	NA	LUAD	No
LUNGCA-1	P8116	9.7	I	52	M	NA	LUAD	Yes
LUNGCA-1	P9159	15.25	I	52	F	NA	LUAD	No
LUNGCA-1	P9167	9.85	I	52	F	NA	LUAD	No
LUNGCA-1	P14455	14.28	I	53	F	NA	LUAD	No
LUNGCA-1	P174142	11.27	I	53	F	NA	LUAD	No
LUNGCA-1	P180297	2.53	I	53	F	NA	LUAD	No
LUNGCA-1	P193187	5.17	I	53	F	NA	LUAD	No
LUNGCA-1	P200053	18.67	I	53	F	NA	LUAD	No
LUNGCA-1	P8105	5.77	I	53	F	NA	LUAD	No
LUNGCA-1	P9139	8.22	I	53	M	NA	LUAD	Yes
LUNGCA-1	P10752	6.18	II	54	F	NA	LUSC	No
LUNGCA-1	P13417	7.84	I	54	F	NA	LUAD	No
LUNGCA-1	P170232	6.7	II	54	M	NA	LUSC	Yes
LUNGCA-1	P171644	19.14	I	54	M	NA	LUAD	Yes
LUNGCA-1	P175586	6.1	I	54	M	NA	LUAD	Yes
LUNGCA-1	P177685	8.2	I	54	F	NA	LUAD	No
LUNGCA-1	P205357	17.88	I	54	M	NA	LUAD	No
LUNGCA-1	P212751	0.13	III	54	F	NA	LUAD	No
LUNGCA-1	P7478	13.7	II	54	M	NA	LUSC	Yes
LUNGCA-1	P8073	9.8	I	54	F	NA	LUAD	No
LUNGCA-1	P8078	12.47	I	54	F	NA	LUAD	No
LUNGCA-1	P9076	6.93	I	54	F	NA	LUAD	No
LUNGCA-1	P9079	11.6	I	54	F	NA	LUAD	No
LUNGCA-1	P9096	16.3	III	54	M	NA	LUAD	Yes
LUNGCA-1	P9151	6.53	I	54	F	NA	LUAD	No
LUNGCA-1	P9202	5.53	I	54	F	NA	LUAD	No
LUNGCA-1	P9926	4.37	II	54	M	NA	LUAD	Yes
LUNGCA-1	P10743	7.13	I	55	F	NA	LUAD	No
LUNGCA-1	P10745	24.96	II	55	F	NA	LUAD	No
LUNGCA-1	P10755	16.74	I	55	F	NA	LUAD	No
LUNGCA-1	P11777	11.22	I	55	F	NA	LUAD	No
LUNGCA-1	P13416	9.83	II	55	F	NA	LUAD	No
LUNGCA-1	P172994	11.77	I	55	F	NA	LUAD	No
LUNGCA-1	P173003	9.29	III	55	F	NA	LUAD	No
LUNGCA-1	P175548	5.4	I	55	M	NA	LUAD	No
LUNGCA-1	P180380	6.03	I	55	F	NA	LUAD	No
LUNGCA-1	P188469	7.2	I	55	F	NA	LUAD	No
LUNGCA-1	P188476	10.9	II	55	M	NA	LUSC	Yes
LUNGCA-1	P188480	4.63	I	55	F	NA	LUAD	No
LUNGCA-1	P193183	8.87	I	55	M	NA	LUAD	No
LUNGCA-1	P203270	8.6	I	55	M	NA	LUAD	No
LUNGCA-1	P205099	6.75	I	55	M	NA	LUAD	Yes
LUNGCA-1	P7485	4.77	I	55	M	NA	LUAD	No
LUNGCA-1	P8056	9.77	III	55	M	NA	LUSC	Yes
LUNGCA-1	P9058	3.3	III	55	M	NA	LUAD	Yes
LUNGCA-1	P9078	9.63	I	55	F	NA	LUAD	No
LUNGCA-1	P10760	15.84	I	56	F	NA	LUAD	No
LUNGCA-1	P10762	6.54	II	56	M	NA	LUAD	Yes
LUNGCA-1	P172993	8.68	III	56	M	NA	LUAD	Yes
LUNGCA-1	P173011	7.69	I	56	F	NA	LUAD	No
LUNGCA-1	P175584	6.33	II	56	M	NA	LUSC	Yes
LUNGCA-1	P181834	6.77	I	56	F	NA	LUAD	No
LUNGCA-1	P185018	3.9	I	56	F	NA	LUAD	No
LUNGCA-1	P185035	10.97	II	56	M	NA	LUAD	Yes
LUNGCA-1	P188462	2.63	I	56	F	NA	LUAD	No
LUNGCA-1	P7488	10.67	I	56	F	NA	LUAD	No
LUNGCA-1	P8063	12.03	I	56	F	NA	LUAD	No
LUNGCA-1	P8100	4.85	I	56	M	NA	LUAD	Yes
LUNGCA-1	P177681	5.07	I	57	F	NA	LUAD	No
LUNGCA-1	P188461	12.33	I	57	M	NA	LUAD	No
LUNGCA-1	P188482	3.83	I	57	F	NA	LUAD	No
LUNGCA-1	P190492	10.73	II	57	M	NA	LUAD	Yes
LUNGCA-1	P8097	5.43	I	57	M	NA	LUAD	No
LUNGCA-1	P14413	11.46	I	58	F	NA	LUAD	No
LUNGCA-1	P171650	11.2	II	58	M	NA	LUSC	Yes
LUNGCA-1	P185032	4.8	I	58	F	NA	LUAD	No
LUNGCA-1	P10751	10.92	I	59	M	NA	LUAD	No
LUNGCA-1	P14408	14.28	I	59	M	NA	LUAD	No
LUNGCA-1	P14451	7.56	I	59	F	NA	LUAD	No
LUNGCA-1	P170179	14	I	59	M	NA	LUAD	Yes
LUNGCA-1	P170243	19	II	59	M	NA	LUAD	No
LUNGCA-1	P171652	14.71	III	59	F	NA	LUAD	No
LUNGCA-1	P180377	9.6	I	59	F	NA	LUAD	No
LUNGCA-1	P181846	4.8	I	59	M	NA	LUAD	No
LUNGCA-1	P185027	4.97	I	59	M	NA	LUAD	Yes
LUNGCA-1	P188458	10.3	I	59	F	NA	LUAD	No
LUNGCA-1	P7473	17.33	I	59	M	NA	LUAD	Yes
LUNGCA-1	P9924	4.53	II	59	F	NA	LUAD	No
LUNGCA-1	P14456	20.34	I	60	M	NA	LUAD	Yes
LUNGCA-1	P171649	8.71	III	60	M	NA	LUAD	Yes
LUNGCA-1	P175577	9.67	I	60	M	NA	LUSC	Yes
LUNGCA-1	P177686	6.5	I	60	F	NA	LUAD	No
LUNGCA-1	P181852	6.8	I	60	F	NA	LUAD	No
LUNGCA-1	P188474	6.63	I	60	F	NA	LUAD	No
LUNGCA-1	P203268	4.23	III	60	F	NA	LUAD	No
LUNGCA-1	P8070	4.53	II	60	M	NA	LUAD	Yes
LUNGCA-1	P9163	9.03	I	60	F	NA	LUAD	No
LUNGCA-1	P10028	8.3	I	61	M	NA	LUAD	No
LUNGCA-1	P10759	5.52	I	61	F	NA	LUAD	No
LUNGCA-1	P10814	4.88	II	61	F	NA	LUAD	No
LUNGCA-1	P11761	14.95	I	61	F	NA	LUAD	No
LUNGCA-1	P13422	4.64	I	61	M	NA	LUAD	No
LUNGCA-1	P14457	24.78	I	61	F	NA	LUAD	No
LUNGCA-1	P172992	13.57	I	61	F	NA	LUAD	No
LUNGCA-1	P177689	10.6	I	61	F	NA	Others	No
LUNGCA-1	P181854	3.73	I	61	F	NA	LUAD	No
LUNGCA-1	P185031	6.5	III	61	F	NA	LUAD	No
LUNGCA-1	P190490	12.47	II	61	M	NA	LUSC	Yes
LUNGCA-1	P190491	9.7	II	61	M	NA	LUAD	No
LUNGCA-1	P7480	7.8	I	61	M	NA	LUAD	No
LUNGCA-1	P9135	7.83	I	61	F	NA	LUAD	No
LUNGCA-1	P9922	2.88	I	61	M	NA	LUAD	Yes
LUNGCA-1	P9979	10.98	I	61	F	NA	LUAD	No
LUNGCA-1	P10039	13	III	62	F	NA	LUAD	No
LUNGCA-1	P10769	8.3	III	62	F	NA	LUAD	No
LUNGCA-1	P10770	10.6	I	62	F	NA	LUAD	No
LUNGCA-1	P10804	5.03	III	62	M	NA	LUAD	Yes
LUNGCA-1	P170229	5.5	III	62	M	NA	LUSC	Yes
LUNGCA-1	P171642	10.31	I	62	F	NA	LUAD	No
LUNGCA-1	P172986	2.8	I	62	M	NA	LUSC	Yes
LUNGCA-1	P8112	14.38	I	62	F	NA	LUAD	No
LUNGCA-1	P9089	12.63	I	62	M	NA	LUAD	Yes
LUNGCA-1	P9923	1.5	II	62	M	NA	LUSC	Yes
LUNGCA-1	P9970	9.08	I	62	F	NA	LUAD	No
LUNGCA-1	P14449	5.68	I	63	F	NA	LUAD	No
LUNGCA-1	P170228	7.32	I	63	M	NA	LUAD	Yes
LUNGCA-1	P173006	7.09	I	63	F	NA	LUAD	No
LUNGCA-1	P174118	6.4	I	63	F	NA	LUAD	No
LUNGCA-1	P177683	6.4	III	63	M	NA	LUSC	Yes
LUNGCA-1	P180294	5.07	II	63	M	NA	LUSC	Yes
LUNGCA-1	P188472	4.67	I	63	F	NA	LUAD	No
LUNGCA-1	P7477	5.7	I	63	F	NA	LUAD	No
LUNGCA-1	P7494	2.87	I	63	M	NA	LUAD	No
LUNGCA-1	P8079	6.53	I	63	M	NA	LUSC	Yes
LUNGCA-1	P9162	7.53	I	63	F	NA	LUAD	No
LUNGCA-1	P11772	45.6	I	64	F	NA	LUAD	No
LUNGCA-1	P14412	5.52	I	64	M	NA	LUAD	Yes
LUNGCA-1	P171632	5.4	I	64	M	NA	LUAD	No
LUNGCA-1	P171635	8.29	I	64	F	NA	LUAD	No
LUNGCA-1	P171641	33	II	64	F	NA	LUAD	No
LUNGCA-1	P171653	10.6	III	64	M	NA	LUAD	Yes
LUNGCA-1	P174117	4.9	III	64	F	NA	LUAD	No
LUNGCA-1	P185025	8.18	II	64	F	NA	LUAD	No
LUNGCA-1	P185028	9.73	III	64	M	NA	LUAD	Yes
LUNGCA-1	P195212	7.03	III	64	M	NA	LUAD	No
LUNGCA-1	P7461	5.4	I	64	M	NA	LUAD	Yes
LUNGCA-1	P9093	6.77	I	64	M	NA	LUAD	Yes
LUNGCA-1	P9094	8.73	III	64	M	NA	LUSC	Yes
LUNGCA-1	P9148	10.25	III	64	F	NA	LUAD	No
LUNGCA-1	P9154	12.75	I	64	M	NA	LUAD	Yes
LUNGCA-1	P11782	8.97	II	65	M	NA	LUAD	No
LUNGCA-1	P13414	24.8	I	65	M	NA	LUSC	Yes
LUNGCA-1	P171634	19	II	65	M	NA	LUAD	No
LUNGCA-1	P172991	10.09	I	65	M	NA	LUAD	No
LUNGCA-1	P173004	13.75	I	65	M	NA	LUAD	No
LUNGCA-1	P185034	7.27	II	65	M	NA	LUSC	Yes
LUNGCA-1	P188464	7.2	I	65	M	NA	LUAD	Yes
LUNGCA-1	P206205	9.8	I	65	F	NA	LUAD	No
LUNGCA-1	P8113	9.03	I	65	F	NA	LUAD	No
LUNGCA-1	P9066	12.18	II	65	F	NA	LUAD	No
LUNGCA-1	P9092	9.3	I	65	F	NA	LUAD	No
LUNGCA-1	P9164	17.38	II	65	M	NA	LUAD	Yes
LUNGCA-1	P9918	10.26	I	65	M	NA	LUAD	No
LUNGCA-1	P170224	18.5	II	66	M	NA	LUAD	Yes
LUNGCA-1	P175578	15.1	II	66	F	NA	LUAD	No
LUNGCA-1	P185020	7.47	I	66	F	NA	LUAD	No
LUNGCA-1	P193182	10.17	II	66	M	NA	LUAD	No
LUNGCA-1	P7504	4.53	II	66	F	NA	LUAD	No
LUNGCA-1	P8060	10.57	III	66	F	NA	LUAD	No
LUNGCA-1	P8098	5	I	66	F	NA	LUAD	No
LUNGCA-1	P9080	15.25	III	66	M	NA	LUAD	No
LUNGCA-1	P9981	12.72	I	66	M	NA	LUAD	No
LUNGCA-1	P14414	24.18	I	67	M	NA	LUAD	Yes
LUNGCA-1	P172997	6.63	I	67	F	NA	LUAD	No
LUNGCA-1	P177675	6.03	II	67	M	NA	LUSC	Yes
LUNGCA-1	P177691	3.03	I	67	F	NA	LUAD	No
LUNGCA-1	P185023	11.92	I	67	F	NA	LUAD	No
LUNGCA-1	P195213	9.03	I	67	M	NA	LUAD	No
LUNGCA-1	P200054	27.33	I	67	F	NA	LUAD	No
LUNGCA-1	P7475	8.03	I	67	M	NA	LUAD	Yes
LUNGCA-1	P8075	12.47	II	67	M	NA	LUAD	Yes
LUNGCA-1	P9140	12.3	I	67	M	NA	LUAD	Yes
LUNGCA-1	P9972	14.94	III	67	M	NA	LUSC	Yes
LUNGCA-1	P10049	14	III	68	M	NA	LUAD	No
LUNGCA-1	P11784	8.4	II	68	F	NA	LUAD	No
LUNGCA-1	P13418	18.24	I	68	M	NA	Others	Yes
LUNGCA-1	P174115	6.73	I	68	M	NA	LUAD	Yes
LUNGCA-1	P188479	38	III	68	F	NA	LUSC	No
LUNGCA-1	P190486	15.27	II	68	M	NA	LUAD	Yes
LUNGCA-1	P197029	10.17	I	68	M	NA	LUAD	Yes
LUNGCA-1	P197030	7.6	II	68	F	NA	LUAD	No
LUNGCA-1	P8071	5.23	I	68	M	NA	LUAD	No
LUNGCA-1	P9091	15.75	I	68	M	NA	LUAD	No
LUNGCA-1	P10756	11.12	I	69	F	NA	LUAD	No
LUNGCA-1	P11760	3.12	III	69	M	NA	LUSC	Yes
LUNGCA-1	P14411	9.36	III	69	F	NA	LUAD	No
LUNGCA-1	P181845	26.33	III	69	M	NA	LUAD	Yes
LUNGCA-1	P205359	4.95	I	69	F	NA	LUAD	No
LUNGCA-1	P8090	11.57	I	69	M	NA	LUAD	Yes
LUNGCA-1	P9161	10.88	III	69	F	NA	LUAD	No
LUNGCA-1	P9921	5.83	I	69	F	NA	LUAD	No
LUNGCA-1	P13420	7.64	I	70	F	NA	LUAD	No
LUNGCA-1	P170241	10.36	I	70	F	NA	LUAD	No
LUNGCA-1	P173014	7.3	II	70	M	NA	LUSC	Yes
LUNGCA-1	P8045	7.27	III	70	F	NA	LUAD	No
LUNGCA-1	P10796	6.1	I	71	M	NA	LUSC	Yes
LUNGCA-1	P11778	19.02	III	71	M	NA	LUAD	No
LUNGCA-1	P171624	10.23	I	71	M	NA	LUAD	No
LUNGCA-1	P180378	18.33	III	71	F	NA	Others	No
LUNGCA-1	P190487	7.7	I	71	M	NA	LUAD	Yes
LUNGCA-1	P207987	5.88	I	71	M	NA	LUSC	Yes
LUNGCA-1	P7489	2.1	II	71	M	NA	LUAD	Yes
LUNGCA-1	P7501	5.87	I	71	M	NA	LUAD	No
LUNGCA-1	P170230	3	III	72	F	NA	Others	No
LUNGCA-1	P181851	4.33	I	72	F	NA	LUAD	No
LUNGCA-1	P185019	7.47	I	72	F	NA	LUAD	No
LUNGCA-1	P195210	17.83	I	72	M	NA	LUSC	Yes
LUNGCA-1	P195211	7.8	I	72	F	NA	LUAD	No
LUNGCA-1	P7482	8.8	I	72	M	NA	LUAD	No
LUNGCA-1	P8062	7.67	I	72	M	NA	LUAD	No
LUNGCA-1	P9088	14.38	I	72	M	NA	LUAD	No
LUNGCA-1	P170222	9.96	II	73	F	NA	LUSC	Yes
LUNGCA-1	P177682	6.63	I	73	F	NA	LUAD	No
LUNGCA-1	P185024	5.8	II	73	M	NA	LUAD	No
LUNGCA-1	P9716	7.9	I	73	M	NA	LUAD	Yes
LUNGCA-1	P10021	16.63	III	74	M	NA	LUAD	No
LUNGCA-1	P8065	8.37	I	74	M	NA	LUAD	Yes
LUNGCA-1	P8076	11.7	II	74	M	NA	LUSC	Yes
LUNGCA-1	P9077	10.67	I	74	M	NA	LUAD	Yes
LUNGCA-1	P9095	6.7	I	74	M	NA	LUAD	Yes
LUNGCA-1	P9168	6.03	I	74	F	NA	LUAD	No
LUNGCA-1	P10746	16.27	I	75	F	NA	LUAD	No
LUNGCA-1	P188487	12.53	I	75	F	NA	LUAD	No
LUNGCA-1	P190489	17.28	I	75	M	NA	LUSC	Yes
LUNGCA-1	P9061	18	I	75	M	NA	LUAD	Yes
LUNGCA-1	P193190	10.27	I	76	M	NA	LUAD	Yes
LUNGCA-1	P8081	6.97	III	76	M	NA	LUAD	Yes
LUNGCA-1	P9081	23.38	III	76	F	NA	LUAD	No
LUNGCA-1	P10763	8.13	II	77	M	NA	LUAD	Yes
LUNGCA-1	P171643	23.5	III	77	M	NA	LUSC	Yes
LUNGCA-1	P173015	11.54	I	77	M	NA	LUAD	Yes
LUNGCA-1	P178951	10.47	I	77	F	NA	LUAD	No
LUNGCA-1	P9101	10.25	III	77	M	NA	LUAD	Yes
LUNGCA-1	P171621	24.71	II	78	M	NA	LUAD	Yes
LUNGCA-1	P177680	23	II	78	M	NA	LUAD	Yes
LUNGCA-1	P188478	10.3	I	78	M	NA	LUAD	Yes
LUNGCA-1	P8052	9.57	I	78	M	NA	LUSC	Yes
LUNGCA-1	P8082	30	I	78	M	NA	LUAD	Yes
LUNGCA-1	P173010	13.69	II	79	M	NA	LUSC	Yes
LUNGCA-1	P13421	26.1	I	80	M	NA	LUSC	Yes
LUNGCA-1	P188459	14	I	80	M	NA	LUSC	Yes
LUNGCA-1	P188467	6.73	I	80	M	NA	LUAD	No
LUNGCA-1	P8054	13.8	II	80	M	NA	LUSC	Yes
Sec-Seq	YH136	0.71	I	27	F	T2N0M0	Others	No
Sec-Seq	YH090	0.85	I	34	F	T1bN0M0	LUAD	No
Sec-Seq	YH062	0.81	I	35	M	T1aN0MO	LUAD	No
Sec-Seq	YH119	1.13	I	36	M	T2aN0M0	LUAD	No
Sec-Seq	YH061	0.72	I	40	F	T1aN0M0	LUAD	No
Sec-Seq	YH059	0.41	I	41	M	T1N0M0	LUAD	No
Sec-Seq	YH093	0.58	I	41	M	T1bN0M0	LUAD	Yes
Sec-Seq	YH116	0.58	I	43	F	T2aN0M0	LUAD	No
Sec-Seq	YH170	0.12	II	43	M	T3N0M0	LUAD	No
Sec-Seq	YH075	0.43	I	45	M	T1bN0M0	LUAD	Yes
Sec-Seq	YH124	0.42	I	45	F	T2N0M0	LUAD	No
Sec-Seq	YH164	2.38	II	46	F	T2bN1bM0	LUAD	No
Sec-Seq	YH069	0.98	I	47	M	T1bN0M0	LUAD	Yes
Sec-Seq	YH092	0.21	I	47	F	T1bN0M0	LUAD	No
Sec-Seq	YH131	0.78	I	47	F	T2aN0M0	LUAD	No
Sec-Seq	YH141	0.56	I	47	F	T2N0M0	LUAD	No
Sec-Seq	YH068	0.82	I	48	F	T1bN0M0	LUAD	No
Sec-Seq	YH113	0.78	I	48	F	T2aN0M0	Others	No
Sec-Seq	YH181	0.38	III	49	M	T1bN2M0	LUAD	Yes
Sec-Seq	YH070	0.87	I	50	F	T1bN0M0	LUAD	No
Sec-Seq	YH079	0.76	I	50	F	T1bN0M0	LUAD	No
Sec-Seq	YH083	0.71	I	50	F	T1bN0M0	LUAD	No
Sec-Seq	YH102	0.55	I	50	F	T1cN0M0	LUAD	No
Sec-Seq	YH117	0.92	I	51	F	T2N0M0	LUAD	No
Sec-Seq	YH152	0.65	II	51	F	T3N0M0	LUAD	No
Sec-Seq	YH174	0.95	III	51	F	T3N1bM0	LUAD	No
Sec-Seq	YH096	0.81	I	52	M	T1bN0M0	LUAD	Yes
Sec-Seq	YH150	0.75	II	52	M	T2bN0M0	LUAD	Yes
Sec-Seq	YH094	0.39	I	53	M	T1bN0M0	LUAD	Yes
Sec-Seq	YH100	1.22	I	53	F	T1cN0M0	LUAD	No
Sec-Seq	YH178	1.54	III	53	M	T2aN2M0	LUAD	No
Sec-Seq	YH182	0.91	III	53	M	T4N0M0	Others	Yes
Sec-Seq	YH104	0.48	I	54	M	T1cN0M0	LUSC	Yes
Sec-Seq	YH106	0.77	I	54	M	T1cN0M0	LUAD	Yes
Sec-Seq	YH108	0.69	I	54	M	T1cN0M0	LUAD	Yes
Sec-Seq	YH140	0.67	I	54	F	T2N0M0	LUAD	No
Sec-Seq	YH161	0.85	II	54	F	T2N1aM0	LUAD	No
Sec-Seq	YH166	0.54	II	54	M	T2aN1M0	LUAD	No
Sec-Seq	YH172	0.51	II	54	F	T3N0M0	LUAD	No
Sec-Seq	YH179	0.8	III	54	F	T4N1M0	LUSC	No
Sec-Seq	YH073	0.73	I	55	M	T1bN0M0	Others	Yes
Sec-Seq	YH128	0.64	I	55	M	T2N0M0	LUAD	No
Sec-Seq	YH129	1.49	I	55	M	T2N0M0	LUSC	Yes
Sec-Seq	YH155	0.6	II	55	M	T2aN1M0	LUSC	Yes
Sec-Seq	YH060	1.09	I	56	M	T1aN0M0	LUAD	No
Sec-Seq	YH133	0.77	I	56	F	T2aN0M0	LUAD	No
Sec-Seq	YH176	0.73	III	56	F	T4N0M0	LUAD	No
Sec-Seq	YH099	0.85	I	57	M	T1cN0M0	LUAD	Yes
Sec-Seq	YH058	0.95	I	58	F	T1N0M0	LUAD	No
Sec-Seq	YH063	0.56	I	58	M	T1aN0MO	LUAD	Yes
Sec-Seq	YH074	0.43	I	58	M	T1bN0M0	LUAD	No
Sec-Seq	YH084	0.74	I	58	F	T1bN0M0	LUAD	No
Sec-Seq	YH115	0.48	I	58	M	T2aN0M0	LUAD	No
Sec-Seq	YH126	0.75	I	58	F	T2N0M0	Others	No
Sec-Seq	YH165	1.34	II	58	F	T2N1bM0	LUAD	No
Sec-Seq	YH185	0.56	III	58	M	T1N2M0	LUSC	No
Sec-Seq	YH072	1.6	I	59	M	T1bN0M0	LUAD	Yes
Sec-Seq	YH082	0.84	I	59	M	T1bN0M0	LUAD	No
Sec-Seq	YH098	2.2	I	59	M	T1cN0M0	LUAD	No
Sec-Seq	YH101	0.4	I	59	M	T1cN0M0	LUAD	No
Sec-Seq	YH109	1.35	I	59	F	T1cN0M0	LUAD	No
Sec-Seq	YH118	0.99	I	59	F	T2aN0M0	LUAD	No
Sec-Seq	YH138	0.73	I	59	M	T2aN0M0	LUSC	Yes
Sec-Seq	YH064	0.84	I	60	M	T1aN0MO	Others	Yes
Sec-Seq	YH065	1.2	I	60	F	T1aN0M0	LUAD	No
Sec-Seq	YH091	0.64	I	60	F	T1bN0M0	LUAD	No
Sec-Seq	YH121	0.66	I	60	M	T2N0M0	LUAD	Yes
Sec-Seq	YH127	1.2	I	60	M	T2aN0M0	LUAD	No
Sec-Seq	YH160	0.59	II	60	M	T1cN1M0	LUAD	Yes
Sec-Seq	YH162	1.69	II	60	F	T2N1aM0	LUAD	No
Sec-Seq	YH057	0.49	I	61	F	T1N0M0	LUAD	No
Sec-Seq	YH066	0.39	I	61	F	T1aN0M0	Others	No
Sec-Seq	YH080	1.09	I	61	F	T1bN0M0	LUAD	No
Sec-Seq	YH175	1.32	III	61	M	T4N0M0	LUAD	Yes
Sec-Seq	YH077	1.04	I	62	F	T1bN0M0	LUAD	No
Sec-Seq	YH137	0.39	I	62	M	T2aN0M0	LUSC	Yes
Sec-Seq	YH148	1.7	II	62	M	T2bN0M0	LUAD	Yes
Sec-Seq	YH163	0.8	II	62	M	T3N0M0	LUSC	No
Sec-Seq	YH169	1.72	II	62	F	T1bN1M0	LUAD	No
Sec-Seq	YH076	0.45	I	63	F	T1bN0M0	LUAD	No
Sec-Seq	YH088	1.19	I	63	M	T1bN0M0	LUAD	No
Sec-Seq	YH097	1.31	I	63	F	T1cN0M0	LUAD	No
Sec-Seq	YH123	2.58	I	63	M	T2aN0M0	LUSC	Yes
Sec-Seq	YH123	2.58	I	63	M	T2aN0M0	LUSC	Yes
Sec-Seq	YH135	0.68	I	63	F	T2N0M0	LUAD	No
Sec-Seq	YH167	1.26	II	63	M	T3N0M0	LUAD	Yes
Sec-Seq	YH171	5.8	II	63	M	T3N0M0	LUSC	No
Sec-Seq	YH184	1.39	III	63	F	T4N0M0	LUSC	No
Sec-Seq	YH087	0.79	I	64	M	T1bN0M0	LUAD	Yes
Sec-Seq	YH089	0.67	I	64	F	T1bN0M0	Others	No
Sec-Seq	YH110	0.8	I	64	M	T1cN0M0	LUAD	Yes
Sec-Seq	YH149	0.49	II	64	M	T2bN0M0	LUSC	No
Sec-Seq	YH067	0.86	I	65	M	T1bN0M0	LUAD	Yes
Sec-Seq	YH081	2.12	I	65	M	T1bN0M0	LUAD	No
Sec-Seq	YH107	0.82	I	65	F	T1cN0M0	LUAD	No
Sec-Seq	YH112	0.83	I	65	M	T1cN0M0	LUAD	No
Sec-Seq	YH120	0.84	I	65	M	T2N0M0	LUAD	Yes
Sec-Seq	YH168	0.77	II	65	M	T1bN1M0	LUAD	Yes
Sec-Seq	YH085	1.06	I	66	M	T1bN0M0	LUAD	Yes
Sec-Seq	YH105	2.58	I	66	M	T1cN0M0	LUSC	No
Sec-Seq	YH132	0.94	I	66	M	T2aN0M0	LUSC	No
Sec-Seq	YH139	0.87	I	66	M	T2N0M0	LUAD	No
Sec-Seq	YH158	0.85	II	66	M	T1bN1M0	LUAD	No
Sec-Seq	YH078	5.28	I	67	F	T1bN0M0	LUAD	No
Sec-Seq	YH146	0.8	II	67	F	T2bN0M0	LUAD	No
Sec-Seq	YH146	0.8	II	67	F	T2bN0M0	LUAD	No
Sec-Seq	YH154	0.73	II	67	M	T2aN1M0	LUSC	Yes
Sec-Seq	YH111	0.27	I	68	F	T1cN0M0	LUAD	No
Sec-Seq	YH147	0.81	II	68	M	T2bN0M0	LUSC	No
Sec-Seq	YH159	1.67	II	68	F	T2aN1M0	LUAD	No
Sec-Seq	YH180	0.77	III	68	M	T2bN0M0	LUAD	Yes
Sec-Seq	YH103	2.38	I	69	M	T1cN0M0	LUSC	Yes
Sec-Seq	YH125	0.73	I	69	F	T2N0M0	LUAD	No
Sec-Seq	YH130	1.18	I	69	M	T2aN0M0	LUSC	Yes
Sec-Seq	YH143	0.41	I	69	M	T2aN0M0	LUSC	Yes
Sec-Seq	YH144	1.8	II	69	F	T3N0M0	LUSC	No
Sec-Seq	YH183	5.84	III	69	M	T4N0M0	LUSC	Yes
Sec-Seq	YH095	0.83	I	70	M	T1bN0M0	LUSC	No
Sec-Seq	YH122	0.46	I	70	M	T2aN0M0	LUAD	Yes
Sec-Seq	YH145	0.39	II	71	M	T2bN0M0	LUSC	Yes
Sec-Seq	YH142	0.98	I	72	M	T2aN0M0	LUAD	No
Sec-Seq	YH156	0.62	II	73	M	T3N0M0	LUAD	Yes
Sec-Seq	YH157	0.98	II	75	M	T3N0M0	LUSC	Yes
Sec-Seq	YH177	1.23	III	75	F	T2aN2M0	LUAD	No
Sec-Seq	YH114	0.35	I	76	M	T2aN0M0	LUSC	No
Sec-Seq	YH153	0.67	II	76	M	T2aN1M0	LUAD	Yes
Sec-Seq	YH173	1.25	III	76	M	T4N0M0	LUSC	No
Sec-Seq	YH071	0.73	I	77	F	T1bN0M0	LUAD	No
Sec-Seq	YH151	1.62	II	78	M	T2bN0M0	LUAD	No
Sec-Seq	YH134	1.26	I	79	M	T2aN0M0	LUSC	Yes
TEC-Seq	CGPLLU138	4.6	II	32	M	T2N1M0	Others	NA
TEC-Seq	CGPLLU137	19.8	I	35	F	T2N0M0	LUSC	NA
TEC-Seq	CGPLLU162	40.32	II	38	M	T1N1M0	LUAD	NA
TEC-Seq	CGPLLU28	30.2	I	38	M	T2aN0M0	LUSC	NA
TEC-Seq	CGPLLU161	83.04	II	41	F	T3N0M0	LUAD	NA
TEC-Seq	CGPLLU177	19.07	II	45	M	T3N0M0	LUAD	NA
TEC-Seq	CGPLLU170	12.46	II	46	M	T3N0M0	LUSC	NA
TEC-Seq	CGPLLU63	41.4	I	46	F	T1N0M0	LUAD	NA
TEC-Seq	CGPLLU175	16.84	I	47	M	T2N0M0	LUSC	NA
TEC-Seq	CGPLLU19	12.46	I	47	F	T1N0M0	LUAD	NA
TEC-Seq	CGPLLU198	14.09	I	49	F	T2N0M0	LUAD	NA
TEC-Seq	CGPLLU204	10.64	I	50	M	T1aN0M0	LUSC	NA
TEC-Seq	CGPLLU136	25.8	II	51	F	T2N1M0	LUAD	NA
TEC-Seq	CGPLLU144	31.51	II	52	M	T2aN1M0	LUAD	NA
TEC-Seq	CGPLLU166	46.14	II	52	F	T2N1M0	LUAD	NA
TEC-Seq	CGPLLU145	10.3	II	53	M	T2aN0M0	LUAD	NA
TEC-Seq	CGPLLU135	13.8	II	54	F	T2N1M0	LUAD	NA
TEC-Seq	CGPLLU214	7.45	II	54	M	T2N1M0	LUSC	NA
TEC-Seq	CGPLLU65	12.2	II	54	F	T2N1M0	LUAD	NA
TEC-Seq	CGPLLU197	6.87	I	55	M	T1N0M0	LUAD	NA
TEC-Seq	CGPLLU206	18.24	III	55	M	T3N1M0	LUSC	NA
TEC-Seq	CGPLLU3	52.76	I	55	M	T2aN0M0	LUSC	NA
TEC-Seq	CGPLLU30	14.2	III	55	M	T2bN0M0	LUSC	NA
TEC-Seq	CGPLLU54	9.75	II	55	M	T2N1M0	LUAD	NA
TEC-Seq	CGPLLU64	15.6	I	55	F	T2N0M0	LUAD	NA
TEC-Seq	CGPLLU174	18.16	I	56	M	T2N0M0	LUAD	NA
TEC-Seq	CGPLLU208	24.34	II	56	F	T2N1M0	LUAD	NA
TEC-Seq	CGPLLU23	29	I	56	M	T2N0M0	Others	NA
TEC-Seq	CGPLLU26	4.6	I	56	M	T2aN0M0	LUAD	NA
TEC-Seq	CGPLLU139	22	II	57	M	T2N1M0	Others	NA
TEC-Seq	CGPLLU180	19.31	I	57	M	T2N0M0	Others	NA
TEC-Seq	CGPLLU176	7.86	I	58	M	T2N0M0	Others	NA
TEC-Seq	CGPLLU178	10.78	I	58	F	T2aN0M0	LUSC	NA
TEC-Seq	CGPLLU115	10.8	I	59	M	T2aN0M0	LUAD	NA
TEC-Seq	CGPLLU117	7	III	59	M	T3N1M0	Others	NA
TEC-Seq	CGPLLU31	4.38	II	59	M	T2aN1M0	LUSC	NA
TEC-Seq	CGPLLU147	6.72	III	60	M	T3N2M0	Others	NA
TEC-Seq	CGPLLU207	17.29	II	60	F	T2N1M0	LUAD	NA
TEC-Seq	CGPLLU20	15.49	II	61	F	T1N1M0	LUAD	NA
TEC-Seq	CGPLLU68	120.25	II	61	M	T2N1M0	LUAD	NA
TEC-Seq	CGPLLU4	5.18	II	62	M	T2bN1M0	LUAD	NA
TEC-Seq	CGPLLU21	44	I	63	F	T2N0M0	LUAD	NA
TEC-Seq	CGPLLU116	17.2	I	64	M	T1bN0M0	LUSC	NA
TEC-Seq	CGPLLU169	13.7	I	64	M	T1bN0M0	LUSC	NA
TEC-Seq	CGPLLU205	18.56	II	65	M	T3N0M0	LUAD	NA
TEC-Seq	CGPLLU209	53.95	II	65	M	T2aN0M0	Others	NA
TEC-Seq	CGPLLU29	8	I	65	F	T1bN0M0	LUAD	NA
TEC-Seq	CGPLLU163	54.03	II	66	M	T1N1M0	LUAD	NA
TEC-Seq	CGPLLU164	79.54	II	66	M	T1N1M0	LUAD	NA
TEC-Seq	CGPLLU179	12.13	I	66	M	T2N0M0	Others	NA
TEC-Seq	CGPLLU203	26.24	II	66	M	T3N0M0	LUSC	NA
TEC-Seq	CGPLLU1	223.07	I	67	M	T1N0M0	LUAD	NA
TEC-Seq	CGPLLU119	16	II	67	M	T2bN1M0	LUSC	NA
TEC-Seq	CGPLLU67	80	II	67	M	T2N1M0	LUAD	NA
TEC-Seq	CGPLLU165	20.13	II	68	F	T1N1M0	LUAD	NA
TEC-Seq	CGPLLU202	24.72	I	68	M	T2aN0M0	LUAD	NA
TEC-Seq	CGPLLU168	19.38	I	70	F	T2aN0M0	LUAD	NA
TEC-Seq	CGPLLU66	3.4	I	71	M	T2N0M0	LUAD	NA
TEC-Seq	CGPLLU173	13.76	I	72	F	T2N0M0	LUAD	NA
TEC-Seq	CGPLLU2	44.22	II	72	M	T1bN0M0	LUAD	NA
TEC-Seq	CGPLLU5	7.91	II	73	M	T3N0M0	LUSC	NA
TEC-Seq	CGPLLU6	11.57	I	75	M	T2N0M0	Others	NA
TEC-Seq	CGPLLU22	44	I	76	M	T2N0M0	Others	NA
TEC-Seq	CGPLLU57	11.43	III	NA	NA	NA	LUSC	NA
ATG-Seq: Qiu, B. et al., Nat Commun, 2021 CancerSEEK: Cohen, J. D. et al., Science, 2018 CAPP-Seq: Chaudhuri, A. A. et al., Cancer Discov, 2017 DYNAMIC: Chen, K. et al., Clin Cancer Res, 2019 Lung CLiP: Chabon, J. J. et al., Nature, 2020 LUNGCA-1: Xia, L. et al., Clin Cancer Res, 2021 Sec-Seq: Peng, M. et al., J Med Genet, 2019 TEC-Seq: Phallen, J. et al., Sci Transl Med, 2017

## Sheet: Table S2
Table S2. Predictive value analysis
Data source
Perioperative ctDNA-Based Molecular Residual Disease Detection for Non-Small Cell Lung Cancer: A Prospective Multicenter Cohort Study (LUNGCA-1)	EFS		0 months	6 months	12 months	18 months	24 months	30 months			n	p value	HR	95%CI
Xia L	ctDNA+	ADT	1	1	0.82	0.55	0.16	0.16			17	0.002	0.2	0.1-0.6
2022		non-ADT	1	0.66	0.33	0.11	0.11	0			9
Clin Cancer Res	ctDNA-	ADT	1	0.99	0.95	0.82	0.79	0.77			112	0.283	1.6	0.7-3.6
		non-ADT	1	0.98	0.96	0.94	0.91	0.9			191
Dynamic recurrence risk and adjuvant chemotherapy benefit prediction by ctDNA in resected NSCLC	EFS		0 months	3 months	6 months	9 months	12 months	15 months			n	p value	HR	95%CI
Qiu B	ctDNA+	ADT	1	1	1	0.91	0.43	0.32			11	0.01	NA	NA
2021		non-ADT	1	0.71	0.57	0.29	0	0			7
Nat Commun	ctDNA-	ADT	1	1	0.94	0.85	0.76	0.67			55	0.46	NA	NA
		non-ADT	1	1	0.8	0.8	0.8	0			5
Perioperative Dynamic Changes in Circulating Tumor DNA in Patients with Lung Cancer (DYNAMIC)	EFS		0 months	3 months	6 months	9 months	12 months				n	p value	HR	95%CI
Chen K	ctDNA+	ADT	1	1	1	0.33	0				4	0.018	9.521	1.045-86.760
2019		non-ADT	1	0.5	0.5	0	0				2
Clin Cancer Res	ctDNA-	ADT	-	-	-	-	-
		non-ADT	-	-	-	-	-
Circulating Tumor DNA Dynamics Predict Benefit from Consolidation Immunotherapy in Locally Advanced Non-Small Cell Lung Cancer	EFS		0 months	6 months	12 months	18 months	24 months				n	p value	HR	95%CI
Moding EJ	ctDNA+	ADT	1	0.6	0.45	0.45	0				9	0.04	NA	NA
2020		non-ADT	1	0.41	0	0	0				17
Nat Cancer	ctDNA-	ADT	1	0.91	0.73	0.73	0.73				13	0.23	NA	NA
		non-ADT	1	1	0.91	0.91	0.91				12
IMpower010: Biomarkers of disease-free survival (DFS) in a phase III study of atezolizumab (atezo) vs best supportive care (BSC) after adjuvant chemotherapy in stage IB-IIIA NSCLC	EFS		0 months	6 months	12 months	18 months	24 months	30 months	36 months		n		HR	95%CI
Zhou C	ctDNA+	ADT	1	0.7	0.55	0.51	0.43	0.26	0.26		53		0.61	0.39-0.94
2021		non-ADT	1	0.59	0.37	0.26	0.21	0.19	0.16		59
ESMO: Immuno-Oncology	ctDNA-	ADT	1	0.93	0.88	0.8	0.77	0.73	0.64		218		0.72	0.52-1.00
		non-ADT	1	0.9	0.8	0.74	0.68	0.63	0.57		204
Longitudinal Undetectable Molecular Residual Disease Defines Potentially Cured Population in Localized Non-Small Cell Lung Cancer	EFS		0 months	6 months	12 months	18 months	24 months				n	p value	HR	95%CI
Zhang JT	ctDNA+	ADT	1	1	0.79	0.53	0.35				10	0.022	0.34	0.12-0.88
2022		non-ADT	1	0.77	0.46	0.23	0				13
Cancer Discov	ctDNA-	ADT	1	0.9	0.85	0.74	0.6				22	0.482	1.59	0.43-5.93
		non-ADT	1	1	1	0.79	0.79				22
